# Supplementary material for: Molecular Characterization of Cryptosporidium spp. among Children in Rural Ghana
Source: PLoS Negl Trop Dis. 2015 Mar 6;9(3):e0003551. doi: 10.1371/journal.pntd.0003551 (PMC4352007; doi:10.1371/journal.pntd.0003551)
Supplement: S1 Dataset — (ZIP) [file pntd.0003551.s002.zip]

Archive with 3 entries (2 files):
- S1_Dataset.txt
- __MACOSX/
- __MACOSX/._S1_Dataset.txt
