# Supplementary material for: Molecular Characterization of Cryptosporidium spp. among Children in Rural Ghana
Source: PLoS Negl Trop Dis. 2015 Mar 6;9(3):e0003551. doi: 10.1371/journal.pntd.0003551 (PMC4352007; doi:10.1371/journal.pntd.0003551)
Supplement: S1 Dataset — (ZIP) [file pntd.0003551.s002.zip › S1_Dataset.txt]

id	date_visit	age_year	sex	spezies	subtype_repeats	vomiting	diarrhoea
1	21.05.2007	6	m			0	0
2	21.05.2007	0	m			1	1
3	21.05.2007	1	f			0	0
4	21.05.2007	0	m			0	0
5	21.05.2007	8	m			1	1
6	21.05.2007	1	m			0	1
7	21.05.2007	5	m			1	0
8	21.05.2007	4	m			0	0
9	21.05.2007	2	m			0	1
10	21.05.2007	1	f	C. hominis	IbA13G3	0	0
11	21.05.2007	11	f			0	0
12	21.05.2007	3	f			0	0
13	21.05.2007	1	f			0	0
14	21.05.2007	1	m			0	0
15	21.05.2007	11	m			0	0
16	21.05.2007	6	m			0	0
17	21.05.2007	1	m			0	0
18	21.05.2007	4	m			0	0
19	21.05.2007	3	f			0	0
20	21.05.2007	1	m			1	0
21	21.05.2007	0	m			1	1
22	21.05.2007	1	m	C. hominis	IaA21R3	0	0
23	21.05.2007	1	m			1	0
24	21.05.2007	1	m			0	1
25	21.05.2007	0	m			0	0
26	21.05.2007	8	m			0	0
27	21.05.2007	0	m			0	0
28	22.05.2007	4	m			1	0
29	22.05.2007	7	f			0	0
30	22.05.2007	3	m			0	0
31	22.05.2007	1	f	C. hominis	IaA21R3	0	0
32	22.05.2007	2	m			0	1
33	22.05.2007	0	m			0	0
34	22.05.2007	0	f			1	1
35	22.05.2007	3	f			0	0
36	22.05.2007	6	f			0	0
37	22.05.2007	10	m			1	0
38	22.05.2007	2	f			1	1
39	22.05.2007	9	f			0	0
40	22.05.2007	9	f			0	0
41	22.05.2007	0	f			0	0
42	22.05.2007	0	m			0	0
43	22.05.2007	1	f			0	0
44	22.05.2007	9	f			1	0
45	22.05.2007	1	m			0	0
46	22.05.2007	0	m			0	0
47	22.05.2007	3	m			0	0
48	23.05.2007	6	f			1	0
49	23.05.2007	3	m			0	0
50	23.05.2007	1	m			0	0
51	23.05.2007	6	f			1	0
52	23.05.2007	11	f			1	0
53	23.05.2007	2	m			0	1
54	23.05.2007	1	m			0	0
55	23.05.2007	7	f			0	0
56	23.05.2007	5	m			1	0
57	23.05.2007	5	m			0	1
58	23.05.2007	2	f			0	0
59	23.05.2007	3	m			0	1
60	23.05.2007	4	f			0	1
61	23.05.2007	0	f			1	0
62	23.05.2007	3	f			0	0
63	23.05.2007	2	m			0	0
64	23.05.2007	5	m			0	0
65	23.05.2007	1	m			1	1
66	23.05.2007	1	m			0	0
67	23.05.2007	7	m			0	0
68	23.05.2007	0	m			1	1
69	23.05.2007	9	m			0	0
70	24.05.2007	13	m			0	0
71	24.05.2007	0	m			1	1
72	24.05.2007	6	m			0	0
73	24.05.2007	7	m			0	0
74	24.05.2007	6	m			1	0
75	24.05.2007	1	m			0	0
76	24.05.2007	2	f			0	1
77	24.05.2007	5	f	C. hominis	IeA11G3T3	0	0
78	24.05.2007	2	m			1	0
79	24.05.2007	12	f			0	0
80	24.05.2007	1	m			1	1
81	24.05.2007	3	f			1	1
82	28.05.2007	1	f			0	0
83	28.05.2007	1	m			0	0
84	28.05.2007	6	f			1	0
85	28.05.2007	6	f			1	0
86	28.05.2007	1	f			1	0
87	28.05.2007	0	m			0	0
88	28.05.2007	0	m			1	0
89	28.05.2007	1	f			0	1
90	28.05.2007	4	m			1	0
91	28.05.2007	6	f			0	0
92	28.05.2007	2	f			1	0
93	28.05.2007	9	f			0	1
94	28.05.2007	1	f			0	0
95	28.05.2007	6	m			1	0
96	28.05.2007	2	m			0	0
97	28.05.2007	1	f			0	1
98	28.05.2007	1	m			1	0
99	28.05.2007	1	f			1	1
100	28.05.2007	9	f			0	1
101	29.05.2007	5	f			0	0
102	29.05.2007	0	m			0	1
103	29.05.2007	5	f			0	0
104	29.05.2007	1	m			1	0
105	29.05.2007	1	m			0	1
106	29.05.2007	1	m			0	0
107	29.05.2007	3	m			0	0
108	29.05.2007	12	m			0	0
109	29.05.2007	5	m			0	1
110	29.05.2007	4	m			0	0
111	29.05.2007	1	m			0	0
112	30.05.2007	12	f			0	0
113	30.05.2007	6	m			0	0
114	30.05.2007	1	m			0	1
115	30.05.2007	1	m			0	0
116	30.05.2007	2	m	C. hominis	IeA11G3T3	1	1
117	30.05.2007	0	f			0	0
118	30.05.2007	0	f			1	1
119	30.05.2007	9	f			0	0
120	30.05.2007	8	f			0	1
121	30.05.2007	8	f			1	1
122	30.05.2007	0	m			1	0
123	30.05.2007	1	m	C. hominis	IaA21R3
124	30.05.2007	2	m			0	0
125	30.05.2007	1	m			0	0
126	30.05.2007	1	f			0	0
127	30.05.2007	5	m			0	0
128	30.05.2007	1	f	C. parvum	IIcA5G3a	0	1
129	31.05.2007	1	m			0	1
130	31.05.2007	1	f	C. hominis	IeA11G3T3	0	1
131	31.05.2007	1	m			0	0
132	31.05.2007	4	f			0	0
133	31.05.2007	6	f			0	0
134	31.05.2007	1	m			0	0
135	31.05.2007	8	f			0	0
136	31.05.2007	1	m			0	1
137	31.05.2007	6	f			1	0
138	31.05.2007	1	f			0	0
139	31.05.2007	1	m			0	0
140	31.05.2007	2				0	0
141	31.05.2007	0	f	C. parvum	IIcA5G3a
142	31.05.2007	2	m	C. parvum	IIcA5G3a	1	1
143	31.05.2007	1	m			1	1
144	31.05.2007	2	m	C. hominis	IaA21R3	0	0
145	31.05.2007	4	f			0	0
146	31.05.2007	1	m			0	0
147	01.06.2007	1	f	C. hominis	IbA13G3
148	01.06.2007	1	f			0	1
149	01.06.2007	3	m			0	0
150	01.06.2007	0	f	C. hominis	IbA13G3	0	1
151	01.06.2007	1	f			0	0
152	01.06.2007	0	m			1	0
153	01.06.2007	1	m			0	0
154	01.06.2007	0	m			1	1
155	01.06.2007	3	m			0	0
156	01.06.2007	10	f			0	0
157	01.06.2007	3	f	C. hominis	IaA15T1R3	0	1
158	01.06.2007	2	m			0	0
159	01.06.2007	1	f			0	1
160	04.06.2007	1	f			0	0
161	04.06.2007	6	m			0	0
162	04.06.2007	5	m			0	0
163	04.06.2007	5	f			0	0
164	04.06.2007	0	f			1	1
165	04.06.2007	10	m			1	0
166	04.06.2007	2	f			1	1
167	04.06.2007	7	m			0	0
168	04.06.2007	3	f			0	0
169	04.06.2007	4	m			0	1
170	04.06.2007	1	f			0	1
171	04.06.2007	1	f			0	0
172	04.06.2007	0	f	C. parvum	IIeA10G1	1	1
173	04.06.2007	5	m			0	0
174	04.06.2007	8	m			0	0
175	04.06.2007	1	m			0	0
176	04.06.2007	7	m			1	1
177	04.06.2007	8	m			0	0
178	04.06.2007	7	m			0	0
179	04.06.2007	5	f			0	1
180	04.06.2007	4	f			0	0
181	04.06.2007	7	m			1	0
182	04.06.2007	3	f	C. parvum	IIcA5G3a	1	0
183	04.06.2007	0	m			0	0
184	04.06.2007	3	f			1	1
185	04.06.2007	2	m			1	1
186	04.06.2007	1	f			0	0
187	04.06.2007	2	f			0	0
188	04.06.2007	7	f			0	0
189	04.06.2007	1	f			0	0
190	05.06.2007	8	m			0	0
191	05.06.2007	1	m			0	1
192	05.06.2007	8	f			0	0
193	05.06.2007	5	f			0	1
194	05.06.2007	9	m			1	1
195	05.06.2007	1	m			0	0
196	05.06.2007	6	f			1	0
197	05.06.2007	5	f			0	0
198	05.06.2007	6	f			0	0
199	05.06.2007	2	f			0	0
200	05.06.2007	10	f			0	1
201	06.06.2007	2	m			0	0
202	06.06.2007	1	m			0	0
203	06.06.2007	1	f			0	1
204	06.06.2007	8	m			0	0
205	06.06.2007	1	f			0	0
206	06.06.2007	3	f			1	1
207	06.06.2007	8	m			0	0
208	06.06.2007	10	f			0	0
209	06.06.2007	1	m			0	0
210	06.06.2007	2	f			0	0
211	06.06.2007	1	f	C. hominis	IbA13G3	1	0
212	06.06.2007	2	m			1	1
213	06.06.2007	4	f			0	0
214	06.06.2007	3	m			1	1
215	06.06.2007	2	m	C. parvum	IIcA5G3b	1	0
216	06.06.2007	5	m			1	0
217	06.06.2007	8	f	C. hominis	IbA13G3	1	1
218	07.06.2007	3	m			0	1
219	07.06.2007	6	f			0	1
220	07.06.2007	12	m			1	0
221	07.06.2007	6	f			1	1
222	07.06.2007	1	m			0	0
223	07.06.2007	1	m			0	1
224	07.06.2007	3	f			0	0
225	07.06.2007	6	m			1	0
226	07.06.2007	1	m			1	1
227	07.06.2007	2	f			1	0
228	07.06.2007	1	f			0	0
229	08.06.2007	1	f			0	0
230	08.06.2007	7	m			0	0
231	08.06.2007	1	f			1	0
232	08.06.2007	9	m			0	0
233	08.06.2007	1	m			1	0
234	08.06.2007	0	m			0	0
235	08.06.2007	0	f			0	0
236	08.06.2007	2	m			0	0
237	08.06.2007	9	m			0	0
238	08.06.2007	1	f			0	1
239	08.06.2007	0	m			0	0
240	11.06.2007	1	m			0	1
241	11.06.2007	3	m			0	0
242	11.06.2007	7	m			0	0
243	11.06.2007	6	m			1	0
244	11.06.2007	1	f			0	1
245	11.06.2007	10	f			0	1
246	11.06.2007	4	m			0	0
247	11.06.2007	1	m			0	0
248	11.06.2007	3	m			0	0
249	11.06.2007	2	f			0	0
250	11.06.2007	8	f			0	0
251	11.06.2007	4	f			0	0
252	11.06.2007	1	m			0	0
253	11.06.2007	3	f			1	0
254	11.06.2007	0	m			0	0
255	11.06.2007	5	f			0	1
256	11.06.2007	6	m			1	1
257	11.06.2007	5	f			1	0
258	11.06.2007	4	m			0	0
259	11.06.2007	1	f			0	0
260	11.06.2007	4	m			0	0
261	11.06.2007	7	f			0	0
262	11.06.2007	0	m			1	1
263	12.06.2007	1	m			1	0
264	12.06.2007	0	m			0	0
265	12.06.2007	1	m			0	1
266	12.06.2007	0	f			0	1
267	12.06.2007	4	m			0	0
268	12.06.2007	1	m			0	1
269	12.06.2007	0	m			1	0
270	12.06.2007	12	f			0	0
271	12.06.2007	8	m			1	1
272	12.06.2007	2	f			0	0
273	12.06.2007	0	m			0	1
274	12.06.2007	0	m			0	1
275	12.06.2007	8	f			0	0
276	12.06.2007	1	f			1	0
277	12.06.2007	2	m			0	0
278	13.06.2007	7	m			0	0
279	13.06.2007	2	m			0	0
280	13.06.2007	2	m			1	0
281	13.06.2007	3	m			0	0
282	13.06.2007	2	f			0	0
283	13.06.2007	4	f			0	0
284	13.06.2007	7	f			0	0
285	13.06.2007	4	m			0	0
286	13.06.2007	2	m			0	1
287	13.06.2007	5	f			0	0
288	13.06.2007	0	m			0	0
289	14.06.2007	1	f	C. parvum	IIeA10G1	1	0
290	14.06.2007	2	f			0	1
291	14.06.2007	1	m			0	0
292	14.06.2007	5	m			1	0
293	14.06.2007	0	f			0	0
294	14.06.2007	11	m			1	0
295	14.06.2007	0	f			1	0
296	14.06.2007	4	m			0	1
297	14.06.2007	1	f			0	1
298	14.06.2007	5	f			0	1
299	14.06.2007	1	m			0	1
300	14.06.2007	4	m			0	1
301	14.06.2007	3	f			0	0
302	14.06.2007	5	f			0	0
303	14.06.2007	1	m			0	1
304	14.06.2007	1	m			1	0
305	14.06.2007	3	m			0	0
306	14.06.2007	7	m			0	0
307	14.06.2007	0	f			1	1
308	14.06.2007	9	m			1	1
309	14.06.2007	11	m			0	0
310	15.06.2007	4	f			0	0
311	15.06.2007	2	f			0	1
312	15.06.2007	8	f			1	0
313	15.06.2007	1	m			1	1
314	15.06.2007	1	f			0	1
315	15.06.2007	1	f			0	0
316	15.06.2007	9	f			0	0
317	15.06.2007	1	f			0	0
318	15.06.2007	1	f			1	0
319	15.06.2007	8	f			1	0
320	15.06.2007	0	m			0	1
321	15.06.2007	7	m			0	0
322	15.06.2007	0	m			0	0
323	15.06.2007	4	m			1	0
324	15.06.2007	1	f			0	1
325	15.06.2007	0	m			0	1
326	15.06.2007	2	f			1	0
327	15.06.2007	4	f			0	0
328	15.06.2007	4	f			0	1
329	17.06.2007	8	f			0	0
330	18.06.2007	0	f			0	1
331	18.06.2007	11	m			0	0
332	18.06.2007	2	m			0	0
333	18.06.2007	1	f			0	0
334	18.06.2007	7	m			1	1
335	18.06.2007	2	f			0	0
336	18.06.2007	9	f			0	0
337	18.06.2007	3	m			0	0
338	18.06.2007	1	f			0	0
339	18.06.2007	3	m			0	1
340	18.06.2007	4	m			0	1
341	18.06.2007	11	m			0	0
342	18.06.2007	2	m			0	0
343	18.06.2007	1	f			1	0
344	19.06.2007	5	f			0	1
345	19.06.2007	8	f			0	0
346	19.06.2007	1	m			0	0
347	19.06.2007	0	m			1	0
348	19.06.2007	0	f			1	1
349	19.06.2007	3	m			0	0
350	19.06.2007	3	m			1	1
351	19.06.2007	3	f			1	1
352	19.06.2007	13	m			0	0
353	19.06.2007	2	m			0	0
354	19.06.2007	8	f			1	0
355	19.06.2007	2	f			0	0
356	19.06.2007	2	f			0	0
357	19.06.2007	11	f			0	0
358	19.06.2007	3	f			0	0
359	19.06.2007	8	m			0	0
360	19.06.2007	0	m			0	1
361	19.06.2007	2	m			0	0
362	19.06.2007	8	f			1	0
363	19.06.2007	1	m			1	1
364	19.06.2007	3	m			0	0
365	19.06.2007	3	f			1	0
366	19.06.2007	0	f	C. hominis	IaA21R3	0	1
367	19.06.2007	0	f			1	0
368	19.06.2007	0	m			0	1
369	20.06.2007	1	f			0	1
370	20.06.2007	11	f			1	0
371	20.06.2007	1	f			1	1
372	20.06.2007	1	f			0	1
373	20.06.2007	2	m			0	0
374	20.06.2007	8	m			1	0
375	20.06.2007	3	m			0	0
376	20.06.2007	0	m	C. hominis	IbA13G3	0	1
377	20.06.2007	11	f			0	0
378	20.06.2007	3	f	C. hominis	IaA21R3	0	1
379	20.06.2007	2	m			0	1
380	20.06.2007	1	f			0	0
381	21.06.2007	1	m	C. parvum	IIcA5G3a	1	1
382	21.06.2007	2	f			0	0
383	21.06.2007	0	f			0	1
384	21.06.2007	2	m			0	0
385	21.06.2007	3	m			0	1
386	21.06.2007	1	f			1	1
387	21.06.2007	6	f			1	0
388	21.06.2007	12	m			1	0
389	21.06.2007	0	m			1	0
390	21.06.2007	1	m	C. hominis	IaA21R3	0	0
391	21.06.2007	1	m			0	1
392	21.06.2007	5	m			0	0
393	21.06.2007	4	f			0	0
394	21.06.2007	1	m			1	0
395	21.06.2007	1	m			0	0
396	21.06.2007	1	f			0	1
397	21.06.2007	1	m			0	1
398	21.06.2007	2	f			0	0
399	22.06.2007	6	f			0	0
400	22.06.2007	1	m	C. hominis	IaA21R3	0	1
401	22.06.2007	12	m			0	0
402	22.06.2007	1	f			0	0
403	22.06.2007	4	f			1	1
404	22.06.2007	0	m	C. hominis	IbA13G3	1	0
405	22.06.2007	7	f			1	0
406	22.06.2007	9	m			0	0
407	22.06.2007	4	f			0	0
408	22.06.2007	2	m			0	0
409	22.06.2007	1	f			0	0
410	22.06.2007	1	f			0	1
411	25.06.2007	10	f			1	1
412	25.06.2007	0	m			0	0
413	25.06.2007	0	f			0	0
414	25.06.2007	2	m			0	0
415	25.06.2007	0	m			1	1
416	25.06.2007	1	f			0	0
417	25.06.2007	0	m			0	1
418	25.06.2007	2	f			0	1
419	25.06.2007	0	m			0	1
420	25.06.2007	1	m			0	0
421	25.06.2007	1	m			0	1
422	25.06.2007	3	m			1	1
423	25.06.2007	0	m			1	1
424	25.06.2007	0	m			0	1
425	25.06.2007	0	f			1	0
426	25.06.2007	1	f			0	1
427	25.06.2007	10	f			1	1
428	25.06.2007	0	m			0	0
429	25.06.2007	0	m			1	0
430	25.06.2007	1	f			0	1
431	26.06.2007	8	f			0	0
432	26.06.2007	0	f	C. parvum	IIcA5G3a	1	1
433	26.06.2007	1	m			0	1
434	26.06.2007	0	m			1	1
435	26.06.2007	0	m			1	0
436	26.06.2007	7	m			1	0
437	26.06.2007	0	m			0	0
438	26.06.2007	3	f			0	0
439	26.06.2007	0	m			1	1
440	26.06.2007	1	m			1	1
441	26.06.2007	0	m			1	0
442	26.06.2007	7	m			1	0
443	26.06.2007	7	m			1	0
444	26.06.2007	5	m			1	0
445	26.06.2007	9	m			1	0
446	26.06.2007	4	f			0	0
447	26.06.2007	0	m			0	0
448	27.06.2007	5	m			1	0
449	27.06.2007	0	m			1	1
450	27.06.2007	1	m			0	0
451	27.06.2007	7	f			1	1
452	27.06.2007	3	m			0	0
453	27.06.2007	9	m			0	0
454	27.06.2007	1	m			0	1
455	27.06.2007	2	f			1	1
456	27.06.2007	13	f			0	0
457	27.06.2007	1	m			0	1
458	27.06.2007	4	f			0	0
459	27.06.2007	0	m			0	1
460	28.06.2007	1	m			0	0
461	28.06.2007	2	m			1	1
462	28.06.2007	2	m			0	1
463	28.06.2007	2	m			0	0
464	28.06.2007	1	m	C. parvum	IIcA5G3a	1	1
465	28.06.2007	12	f			1	0
466	28.06.2007	0	f			0	1
467	28.06.2007	5	m			1	0
468	28.06.2007	3	m			0	0
469	28.06.2007	12	m			0	0
470	28.06.2007	0	f			0	1
471	28.06.2007	12	f			0	0
472	28.06.2007	9	m			0	0
473	28.06.2007	2	m			1	1
474	28.06.2007	7	f			0	0
475	29.06.2007	0	m			0	1
476	29.06.2007	1	m	C. hominis	IbA13G3	1	1
477	29.06.2007	9	m			0	0
478	29.06.2007	6	f			1	0
479	29.06.2007	0	m			0	0
480	29.06.2007	4	m			1	0
481	29.06.2007	0	m			0	0
482	29.06.2007	2	m			1	0
483	29.06.2007	0	m			1	1
484	29.06.2007	2	f			0	0
485	29.06.2007	3	f			1	0
486	29.06.2007	5	m			1	0
487	03.07.2007	1	m	C. parvum	IIcA5G3a	0	0
488	03.07.2007	1	m			0	1
489	03.07.2007	4	f			0	0
490	03.07.2007	13	m			0	0
491	03.07.2007	1	m			1	1
492	03.07.2007	2	f			1	0
493	03.07.2007	8	m			0	0
494	03.07.2007	2	m			1	1
495	03.07.2007	7	f			0	0
496	03.07.2007	0	f			0	0
497	03.07.2007	1	f			0	0
498	03.07.2007	1	m			0	0
499	03.07.2007	1	m			0	1
500	03.07.2007	1	f			0	0
501	03.07.2007	2	m			1	0
502	03.07.2007	0	m			1	1
503	04.07.2007	5	m			1	0
504	04.07.2007	4	f			1	0
505	04.07.2007	1	f			0	0
506	04.07.2007	0	m			0	0
507	04.07.2007	1	f			0	1
508	04.07.2007	4	m			0	0
509	04.07.2007	2	m	C. parvum	IIeA10G1	1	0
510	04.07.2007	2	m			0	1
511	05.07.2007	3	m			0	1
512	05.07.2007	4	f			0	0
513	05.07.2007	7	f			0	0
514	05.07.2007	2	f			0	0
515	05.07.2007	2	f			0	0
516	05.07.2007	4	m			0	0
517	05.07.2007	9	m			0	0
518	05.07.2007	1	m			0	1
519	05.07.2007	3	m			0	1
520	05.07.2007	10	m			0	0
521	05.07.2007	1	m			1	1
522	05.07.2007	3	m			1	0
523	05.07.2007	1	m			0	0
524	05.07.2007	2	f			0	0
525	05.07.2007	1	m			1	1
526	06.07.2007	1	f			0	0
527	06.07.2007	0	f			0	0
528	06.07.2007	8	f			0	0
529	06.07.2007	3	m			0	0
530	06.07.2007	1	f			1	1
531	06.07.2007	1	m			1	0
532	06.07.2007	1	f			0	1
533	09.07.2007	3	f			0	0
534	09.07.2007	1	f			0	0
535	09.07.2007	1	f			1	1
536	09.07.2007	1	m			1	1
537	09.07.2007	1	f			0	1
538	09.07.2007	3	f			0	0
539	09.07.2007	3	f			1	0
540	09.07.2007	1	f			0	1
541	09.07.2007	6	m			0	0
542	09.07.2007	1	f			0	1
543	09.07.2007	1	m	C. parvum	IIcA5G3a	0	0
544	09.07.2007	6	f			0	0
545	09.07.2007	1	f			0	0
546	09.07.2007	0	m			0	0
547	09.07.2007	1	m			0	0
548	10.07.2007	2	f			0	0
549	10.07.2007	7	f			0	0
550	10.07.2007	1	f			1	1
551	10.07.2007	2	m			1	1
552	10.07.2007	2	f			0	1
553	10.07.2007	5	f			1	1
554	10.07.2007	0	f			0	0
555	10.07.2007	1	f			1	0
556	10.07.2007	1	f			1	1
557	10.07.2007	1	m	C. parvum	IIcA5G3a	1	1
558	10.07.2007	2	m			0	0
559	10.07.2007	2	f			0	0
560	10.07.2007	2	m			1	1
561	10.07.2007	1	f			1	0
562	11.07.2007	0	f			0	0
563	11.07.2007	10	f			0	0
564	11.07.2007	8	m			0	0
565	11.07.2007	5	f			0	0
566	12.07.2007	3	f			1	0
567	12.07.2007	12	m			1	1
568	12.07.2007	1	m			0	0
569	12.07.2007	1	f			0	0
570	12.07.2007	1	f			0	0
571	12.07.2007	0	m			1	0
572	12.07.2007	5	f			1	0
573	12.07.2007	0	f			0	0
574	12.07.2007	1	m			1	0
575	12.07.2007	1	m	C. hominis	IbA13G3	1	1
576	12.07.2007	1	f			0	1
577	12.07.2007	1	m			0	1
578	12.07.2007	4	f			1	0
579	12.07.2007	2	m			0	1
580	12.07.2007	1	m			0	1
581	12.07.2007	1	m			0	1
582	12.07.2007	2	m			1	1
583	13.07.2007	3	f			0	0
584	13.07.2007	8	m			0	0
585	13.07.2007	1	m			1	1
586	13.07.2007	5	m			1	0
587	13.07.2007	5	m			0	0
588	13.07.2007	12	m			0	0
589	13.07.2007	5	m			0	0
590	13.07.2007	1	f			1	1
591	13.07.2007	2	m			1	1
592	13.07.2007	6	m			0	0
593	13.07.2007	2	m	C. parvum	IIcA5G3a	0	0
594	13.07.2007	5	f			0	0
595	13.07.2007	2	m			1	0
596	13.07.2007	4	f			0	0
597	13.07.2007	6	m			1	0
598	13.07.2007	6	m			1	0
599	13.07.2007	2	m			1	0
600	13.07.2007	1	f			0	1
601	16.07.2007	1	m			0	0
602	16.07.2007	3	f			0	0
603	16.07.2007	4	m			0	1
604	16.07.2007	9	f			1	0
605	16.07.2007	1	m			1	0
606	16.07.2007	2	m			0	0
607	16.07.2007	2	f			0	0
608	16.07.2007	1	m			0	0
609	17.07.2007	1	m			1	0
610	17.07.2007	8	f			0	0
611	17.07.2007	10	m			0	0
612	17.07.2007	0	f			1	1
613	17.07.2007	0	f			0	0
614	17.07.2007	3	m			0	0
615	17.07.2007	0	m			1	1
616	17.07.2007	5	m			1	1
617	17.07.2007	1	m			1	1
618	17.07.2007	2	f			0	0
619	17.07.2007	0	f			0	1
620	18.07.2007	11	f			0	1
621	18.07.2007	12	m			1	0
622	18.07.2007	8	m			1	0
623	18.07.2007	1	m			0	0
624	18.07.2007	0	m	C. parvum	IIcA5G3a	1	1
625	18.07.2007	4	f			0	0
626	18.07.2007	9	f			0	0
627	18.07.2007	3	m			0	0
628	18.07.2007	6	f			1	0
629	18.07.2007	0	m			0	1
630	18.07.2007	2	m			0	1
631	19.07.2007	1	f			0	1
632	19.07.2007	2	f			0	0
633	19.07.2007	2	f			1	1
634	19.07.2007	2	f			0	0
635	19.07.2007	3	f			0	0
636	19.07.2007	0	m	C. hominis	IdA15	0	1
637	19.07.2007	1	m			0	1
638	19.07.2007	1	m			0	0
639	19.07.2007	1	f			0	0
640	19.07.2007	0	f			1	1
641	19.07.2007	8	f			0	0
642	20.07.2007	9	m			0	0
643	20.07.2007	2	m			0	0
644	20.07.2007	9	f			1	1
645	20.07.2007	4	m			0	0
646	20.07.2007	9	m			0	0
647	20.07.2007	1	f			1	0
648	20.07.2007	1	m			0	1
649	20.07.2007	12	f			0	0
650	23.07.2007	9	m			0	0
651	23.07.2007	0	m			0	0
652	23.07.2007	9	f			0	0
653	23.07.2007	1	f			0	0
654	23.07.2007	3				0	1
655	23.07.2007	11	f			0	0
656	23.07.2007	0	m			0	0
657	23.07.2007	0	m			0	0
658	23.07.2007	0	m			0	1
659	24.07.2007	3	f			0	0
660	24.07.2007	0	m			1	1
661	24.07.2007	0	f			0	0
662	24.07.2007	6	f			0	1
663	24.07.2007	11	f			1	0
664	24.07.2007	3	f			0	0
665	24.07.2007	3	f			0	0
666	24.07.2007	2	m			0	0
667	24.07.2007	2	f			0	0
668	24.07.2007	0	f			0	1
669	24.07.2007	11	f			0	0
670	24.07.2007	10	f			0	0
671	25.07.2007	11	m			1	0
672	25.07.2007	0	f			1	1
673	25.07.2007	1	m			0	1
674	25.07.2007	1	m			0	1
675	25.07.2007	3	m			1	1
676	25.07.2007	6	f			1	0
677	25.07.2007	3	m			0	0
678	26.07.2007	7	f			0	1
679	26.07.2007	2	m			0	1
680	26.07.2007	6	f			1	0
681	26.07.2007	1	m			0	0
682	26.07.2007	0	f			0	1
683	26.07.2007	6	m			1	1
684	26.07.2007	1	f	C. hominis	IaA19R3	1	1
685	26.07.2007	6	m			0	1
686	26.07.2007	4	f			1	0
687	26.07.2007	2	f			0	1
688	26.07.2007	0	f			0	1
689	26.07.2007	0	f			0	1
690	26.07.2007	1	f			1	1
691	26.07.2007	1	m			0	1
692	27.07.2007	4	m			0	0
693	27.07.2007	8	f			0	0
694	27.07.2007	2	m			0	0
695	27.07.2007	0	f			1	1
696	27.07.2007	12	f			1	0
697	27.07.2007	1	m			0	0
698	27.07.2007	2	m			0	0
699	27.07.2007	4	m			0	0
700	27.07.2007	1	m			0	1
701	27.07.2007	2	m			0	0
702	27.07.2007	3	m			0	0
703	27.07.2007	6	f			1	0
704	30.07.2007	4	f			1	0
705	30.07.2007	1	f			0	0
706	30.07.2007	1	m			0	1
707	30.07.2007	1	m			0	0
708	30.07.2007	4	m			1	0
709	30.07.2007	0	m			0	1
710	30.07.2007	2	m			1	0
711	30.07.2007	1	m			0	0
712	30.07.2007	1	m			0	1
713	30.07.2007	11	m			1	0
714	30.07.2007	1	m	C. hominis	IaA18R3	0	0
715	30.07.2007	0	m			0	0
716	30.07.2007	1	m			0	0
717	30.07.2007	9	f			1	1
718	30.07.2007	0	m			0	1
719	30.07.2007	1	f			0	0
720	30.07.2007	5	f			0	0
721	31.07.2007	2	f			1	1
722	31.07.2007	0	f			0	1
723	31.07.2007	0	f			1	1
724	31.07.2007	1	f			0	0
725	31.07.2007	2	f			0	0
726	31.07.2007	1	m			0	0
727	01.08.2007	0	m			0	1
728	01.08.2007	8	f			1	0
729	01.08.2007	8	f			0	0
730	01.08.2007	4	f			1	1
731	01.08.2007	3	m			1	0
732	02.08.2007	1	f			0	1
733	02.08.2007	6	m			0	0
734	02.08.2007	5	f			0	0
735	02.08.2007	4	m			0	0
736	02.08.2007	3	m			0	1
737	02.08.2007	3	m			0	0
738	02.08.2007	1	f			0	1
739	02.08.2007	2	m			0	1
740	02.08.2007	1	m			0	0
741	02.08.2007	1	f			0	0
742	02.08.2007	3	m			0	1
743	02.08.2007	2	f			1	0
744	02.08.2007	4	f			0	0
745	03.08.2007	2	f			0	1
746	03.08.2007	8	f			0	1
747	03.08.2007	6	m			0	0
748	03.08.2007	6	m			1	0
749	03.08.2007	1	f			0	0
750	03.08.2007	2	f			0	1
751	03.08.2007	3	m			0	1
752	03.08.2007	2	f			0	1
753	06.08.2007	2	f			0	1
754	06.08.2007	12	f			1	1
755	06.08.2007	7	f			1	1
756	06.08.2007	11	m			0	0
757	06.08.2007	0	m			0	0
758	06.08.2007	8	m			0	0
759	06.08.2007	4	f			0	1
760	06.08.2007	4	f			1	1
761	06.08.2007	2	m	C. hominis	IaA18R3	0	0
762	06.08.2007	1	f			0	0
763	06.08.2007	6	f			0	0
764	06.08.2007	7	f			1	0
765	06.08.2007	4	f			0	0
766	06.08.2007	0	m			0	0
767	07.08.2007	2	m			0	1
768	07.08.2007	3	m			0	1
769	07.08.2007	0	f			1	1
770	07.08.2007	3	m			0	1
771	07.08.2007	1	f			0	1
772	07.08.2007	11	f			0	1
773	07.08.2007	1	f			0	0
774	07.08.2007	7	m			0	0
775	07.08.2007	11	f			0	0
776	07.08.2007	8	m			0	0
777	08.08.2007	0	f			0	0
778	08.08.2007	0	m			0	0
779	08.08.2007	6	f			1	0
780	08.08.2007	6	f			1	0
781	08.08.2007	6	f			0	0
782	08.08.2007	6	f			1	0
783	08.08.2007	1	m			0	0
784	08.08.2007	0	m			0	1
785	08.08.2007	1	f			0	0
786	08.08.2007	1	f			0	1
787	09.08.2007	5	f			0	0
788	09.08.2007	12	f			1	0
789	09.08.2007	0	f			0	0
790	09.08.2007	5	f			1	0
791	09.08.2007	3	m			1	0
792	09.08.2007	13	m			0	0
793	09.08.2007	5	m			0	0
794	09.08.2007	4	m			0	0
795	09.08.2007	4	m			0	0
796	09.08.2007	2	m			0	0
797	09.08.2007	4	f			1	0
798	09.08.2007	1	f			0	0
799	09.08.2007	0	m			0	1
800	10.08.2007	7	m			1	1
801	10.08.2007	0	m			0	1
802	10.08.2007	2	m			0	0
803	10.08.2007	0	m			0	1
804	10.08.2007	0	m			0	1
805	10.08.2007	3	m			1	0
806	10.08.2007	7	m			0	1
807	10.08.2007	1	m			0	1
808	10.08.2007	0	m			1	1
809	10.08.2007	6	f			0	0
810	10.08.2007	5	m			0	0
811	10.08.2007	7	m			0	0
812	10.08.2007	0	m			1	1
813	10.08.2007	3	m			0	0
814	13.08.2007	2	f			1	0
815	13.08.2007	6	m			0	0
816	13.08.2007	3	m			0	0
817	13.08.2007	2	f			1	1
818	13.08.2007	6	f			1	0
819	13.08.2007	5	m			0	0
820	13.08.2007	1	m			0	0
821	14.08.2007	6	m			0	0
822	14.08.2007	2	m			0	0
823	14.08.2007	8	m			1	1
824	14.08.2007	2	f			1	0
825	14.08.2007	1	f			0	0
826	14.08.2007	1	f			0	0
827	14.08.2007	6	m			1	1
828	14.08.2007	10	f			0	0
829	14.08.2007	2	f			0	1
830	14.08.2007	2	m			0	0
831	15.08.2007	7	m			1	1
832	15.08.2007	0	f			0	1
833	15.08.2007	0	f			1	0
834	16.08.2007	2	f			0	0
835	16.08.2007	7	f			0	0
836	16.08.2007	0	f			0	1
837	16.08.2007	7	f			0	0
838	16.08.2007	7	f			0	0
839	16.08.2007	4	f			0	0
840	16.08.2007	8	m			1	0
841	17.08.2007	7	f			0	0
842	17.08.2007	0	m			0	1
843	17.08.2007	0	f			1	1
844	17.08.2007	6	m			1	0
845	17.08.2007	0	m			0	1
846	17.08.2007	9	m			0	0
847	17.08.2007	5	f			0	0
848	20.08.2007	2	m			0	0
849	20.08.2007	3	f			0	1
850	20.08.2007	4	m			0	1
851	20.08.2007	7	f			1	0
852	20.08.2007	2	f			1	0
853	20.08.2007	1	m			0	1
854	21.08.2007	8	f			0	0
855	21.08.2007	3	f			0	0
856	21.08.2007	8	m			0	0
857	21.08.2007	3	f			1	1
858	21.08.2007	2	m			1	0
859	21.08.2007	7	f			0	0
860	21.08.2007	3	m			1	1
861	22.08.2007	1	m			0	0
862	22.08.2007	8	f			0	0
863	22.08.2007	2	m			1	0
864	22.08.2007	8	f			0	0
865	22.08.2007	0	f			0	0
866	22.08.2007	1	m			0	0
867	22.08.2007	8	m			0	0
868	22.08.2007	1	f			0	0
869	23.08.2007	12	f			1	1
870	23.08.2007	0	m			0	1
871	23.08.2007	0	m			1	1
872	23.08.2007	5	m			0	0
873	23.08.2007	7	m			0	1
874	24.08.2007	4	f			0	0
875	24.08.2007	5	m			0	0
876	24.08.2007	5	f			1	0
877	24.08.2007	11	f			0	1
878	24.08.2007	3	m			1	0
879	24.08.2007	3	m			0	0
880	24.08.2007	1	f			1	1
881	24.08.2007	12	m			0	0
882	24.08.2007	0	m			0	0
883	27.08.2007	1	m			0	1
884	27.08.2007	7	f			1	0
885	27.08.2007	8	m			0	0
886	27.08.2007	7	f			1	0
887	27.08.2007	2	m			1	1
888	27.08.2007	2	m			1	1
889	27.08.2007	10	f			1	0
890	27.08.2007	1	m			0	0
891	28.08.2007	13	f			1	1
892	28.08.2007	0	m			0	1
893	28.08.2007	0	m			1	0
894	28.08.2007	0	f			0	1
895	28.08.2007	0	m			0	0
896	28.08.2007	0	f			1	1
897	28.08.2007	0	m			0	1
898	28.08.2007	1	f			0	0
899	28.08.2007	5	m			0	1
900	28.08.2007	0	m			1	0
901	28.08.2007	1	m			0	1
902	28.08.2007	0	f			1	1
903	28.08.2007	0	f			1	1
904	28.08.2007	1	m			1	0
905	28.08.2007	0	f	C. hominis	IbA13G3
906	28.08.2007	0	f			0	1
907	29.08.2007	3	m			0	1
908	29.08.2007	6	m			0	0
909	29.08.2007	1	m			0	0
910	29.08.2007	0	m			0	1
911	29.08.2007	2	f			0	0
912	29.08.2007	1	f			1	1
913	29.08.2007	9	m			1	1
914	29.08.2007	0	m			1	1
915	29.08.2007	2	f			0	1
916	29.08.2007	1	m			1	1
917	29.08.2007	9	f			0	0
918	30.08.2007	0	m			0	1
919	30.08.2007	7	f			0	0
920	30.08.2007	2	f			0	0
921	30.08.2007	6	f			1	1
922	30.08.2007	0	f			0	0
923	31.08.2007	7	f			0	0
924	31.08.2007	1	m			1	1
925	31.08.2007	1	m			0	1
926	31.08.2007	1	m			0	0
927	31.08.2007	13	f			0	0
928	31.08.2007	3	m			0	0
929	31.08.2007	5	f			1	1
930	03.09.2007	10	m			1	1
931	03.09.2007	7	m			0	0
932	03.09.2007	7	m			0	0
933	03.09.2007	0	f			0	1
934	03.09.2007	7	m			0	1
935	03.09.2007	7	m			1	0
936	03.09.2007	1	f			1	0
937	03.09.2007	1	f			0	0
938	04.09.2007	5	f			1	0
939	04.09.2007	5	m			1	1
940	04.09.2007	2	f			0	0
941	04.09.2007	8	m			1	1
942	04.09.2007	6	f			1	1
943	04.09.2007	5	f			0	1
944	04.09.2007	2	m			0	1
945	04.09.2007	0	m	C. hominis	IaA22R3
946	04.09.2007	0	f			0	1
947	04.09.2007	0	f			1	1
948	04.09.2007	5	f			0	0
949	04.09.2007	7	f			0	1
950	05.09.2007	1	f			1	1
951	05.09.2007	8	f			0	1
952	05.09.2007	1	m			1	0
953	05.09.2007	1	f			1	1
954	05.09.2007	1	f			1	1
955	05.09.2007	2	m			0	1
956	05.09.2007	3	f			1	0
957	05.09.2007	0	f			0	1
958	05.09.2007	1	f			0	1
959	05.09.2007	9	m			0	0
960	05.09.2007	10	f			0	0
961	06.09.2007	5	m			0	0
962	06.09.2007	4	m			0	0
963	06.09.2007	0	m	C. parvum	IIcA5G3a	0	1
964	06.09.2007	1	m			0	1
965	06.09.2007	6	m			0	0
966	06.09.2007	2	m			0	1
967	06.09.2007	0	f			0	1
968	06.09.2007	1	f			0	1
969	07.09.2007	2	f			0	0
970	07.09.2007	0	f			1	1
971	07.09.2007	7	m			1	0
972	07.09.2007	5	m			0	0
973	07.09.2007	5	f			0	1
974	07.09.2007	10	f			1	0
975	07.09.2007	1	f	C. hominis	IbA13G3	1	1
976	07.09.2007	6	f			1	0
977	07.09.2007	8	m			0	0
978	07.09.2007	2	m			0	1
979	10.09.2007	8	m			0	0
980	10.09.2007	9	m			0	0
981	10.09.2007	4	m			0	0
982	10.09.2007	4	f			0	0
983	10.09.2007	10	m			0	1
984	10.09.2007	6	f			1	1
985	10.09.2007	1	f			0	0
986	10.09.2007	0	f			0	1
987	10.09.2007	0	m			1	1
988	10.09.2007	0	f			0	1
989	10.09.2007	0	m			1	1
990	10.09.2007	11	f			0	0
991	10.09.2007	4	f			1	1
992	10.09.2007	0	f			0	1
993	10.09.2007	9	f			1	1
994	11.09.2007	10	f			0	0
995	11.09.2007	12	f			0	1
996	11.09.2007	11	m			1	1
997	11.09.2007	1	m			0	0
998	11.09.2007	5	m			1	0
999	11.09.2007	0	f			1	1
1000	11.09.2007	4	f			1	0
1001	11.09.2007	1	m			0	0
1002	11.09.2007	1	f			0	0
1003	12.09.2007	1	f			0	0
1004	12.09.2007	11	f			1	0
1005	12.09.2007	0	f			0	0
1006	12.09.2007	13	f			1	0
1007	12.09.2007	3	m			0	1
1008	12.09.2007	0	m			0	1
1009	12.09.2007	1	m			0	1
1010	12.09.2007	0	f			1	1
1011	12.09.2007	3	m			0	0
1012	12.09.2007	3	m			0	0
1013	12.09.2007	1	f			0	1
1014	12.09.2007	0	m			1	1
1015	12.09.2007	0	m			0	1
1016	12.09.2007	1	m			0	1
1017	12.09.2007	3	f			0	0
1018	13.09.2007	10	m			0	0
1019	13.09.2007	4	m			0	1
1020	13.09.2007	0	f			0	1
1021	13.09.2007	1	f			0	0
1022	13.09.2007	6	f			0	0
1023	13.09.2007	1	m			1	1
1024	13.09.2007	5	m			0	1
1025	13.09.2007	0	m			0	0
1026	13.09.2007	1	m			0	1
1027	13.09.2007	0	m			1	0
1028	13.09.2007	1	f			0	0
1029	13.09.2007	0	f			1	1
1030	14.09.2007	5	f			0	1
1031	14.09.2007	0	f			0	1
1032	14.09.2007	1	m			1	1
1033	14.09.2007	6	m			0	0
1034	14.09.2007	7	f			1	0
1035	14.09.2007	7	m			1	0
1036	14.09.2007	1	m			0	1
1037	14.09.2007	4	f			1	1
1038	14.09.2007	4	m			0	0
1039	14.09.2007	0	f			0	1
1040	17.09.2007	13	m			0	0
1041	17.09.2007	4	m			0	0
1042	17.09.2007	2	f			0	1
1043	17.09.2007	0	f			0	1
1044	17.09.2007	6	m			1	0
1045	17.09.2007	2	f			0	1
1046	17.09.2007	10	m			1	1
1047	17.09.2007	1	m			0	1
1048	18.09.2007	0	m			1	1
1049	18.09.2007	0	m			1	0
1050	18.09.2007	0	m			0	1
1051	18.09.2007	0	f			1	0
1052	18.09.2007	0	f			1	1
1053	18.09.2007	0	f			0	0
1054	18.09.2007	0	m			1	1
1055	19.09.2007	3	m			0	0
1056	19.09.2007	0	m			0	0
1057	19.09.2007	3	m			1	0
1058	19.09.2007	0	m			0	1
1059	19.09.2007	13	m			0	0
1060	19.09.2007	5	f			1	0
1061	19.09.2007	1	m			0	1
1062	19.09.2007	2	m			0	1
1063	19.09.2007	0	m			0	0
1064	19.09.2007	1	m			0	0
1065	19.09.2007	5	m			0	0
1066	20.09.2007	3	m			0	0
1067	20.09.2007	3	m			1	0
1068	20.09.2007	0	m			1	1
1069	20.09.2007	5	m			0	0
1070	20.09.2007	10	f			1	0
1071	21.09.2007	1	m			1	1
1072	21.09.2007	1	f			0	1
1073	21.09.2007	9	f			0	0
1074	21.09.2007	2	m			0	1
1075	21.09.2007	3	f			0	0
1076	21.09.2007	3	m			0	1
1077	21.09.2007	0	f			0	1
1078	24.09.2007	1	m			0	1
1079	24.09.2007	1	f			0	0
1080	24.09.2007	7	m			0	0
1081	24.09.2007	8	m			0	0
1082	24.09.2007	0	f			1	1
1083	24.09.2007	0	m			1	0
1084	24.09.2007	7	f			0	0
1085	24.09.2007	2	m			0	0
1086	24.09.2007	2	f	C. parvum	IIcA5G3a	0	0
1087	24.09.2007	0	f			0	0
1088	24.09.2007	11	m			0	0
1089	24.09.2007	3	m			1	1
1090	25.09.2007	13	m			1	0
1091	25.09.2007	0	f			1	0
1092	25.09.2007	1	f			0	0
1093	25.09.2007	0	m			0	0
1094	25.09.2007	0	m			0	1
1095	25.09.2007	9	f			1	0
1096	25.09.2007	2	m			1	1
1097	25.09.2007	4	m			1	1
1098	25.09.2007	0	f			0	1
1099	25.09.2007	0	f			0	0
1100	25.09.2007	0	m			1	1
1101	25.09.2007	10	f			1	1
1102	25.09.2007	4	f			0	0
1103	25.09.2007	12	m			1	0
1104	26.09.2007	4	f			0	1
1105	26.09.2007	9	m			0	1
1106	26.09.2007	7	m			1	0
1107	26.09.2007	0	m			1	1
1108	26.09.2007	5	f			1	0
1109	26.09.2007	8	m			0	0
1110	26.09.2007	0	m			1	1
1111	26.09.2007	1	f			0	0
1112	26.09.2007	3	f			1	1
1113	27.09.2007	3	f			0	0
1114	27.09.2007	4	f			0	0
1115	27.09.2007	5	m			0	1
1116	27.09.2007	0	m			1	1
1117	27.09.2007	3	f			0	1
1118	27.09.2007	1	m			1	0
1119	27.09.2007	5	m			0	0
1120	28.09.2007	4	f			0	0
1121	28.09.2007	1	f			1	0
1122	28.09.2007	0	m			0	1
1123	28.09.2007	2	f			0	0
1124	28.09.2007	5	m			0	1
1125	28.09.2007	1	m			0	1
1126	28.09.2007	10	f			0	1
1127	28.09.2007	6	f			0	0
1128	28.09.2007	0	m			1	1
1129	28.09.2007	1	m			0	1
1130	28.09.2007	10	m			1	0
1131	28.09.2007	0	m	C. hominis	IaA21R3	1	1
1132	28.09.2007	6	f			0	0
1133	01.10.2007	1	m			0	1
1134	01.10.2007	7	m			0	0
1135	01.10.2007	6	f			1	1
1136	01.10.2007	1	f			1	0
1137	01.10.2007	0	f			0	1
1138	01.10.2007	11	f			1	1
1139	01.10.2007	8	f			0	0
1140	01.10.2007	0	m			1	1
1141	01.10.2007	2	m			0	0
1142	01.10.2007	2	m			0	0
1143	01.10.2007	2	m			1	0
1144	01.10.2007	4	f			0	0
1145	01.10.2007	5	m			1	1
1146	01.10.2007	2	f			1	1
1147	02.10.2007	0	m			1	1
1148	02.10.2007	0	m			0	0
1149	02.10.2007	1	f			1	0
1150	02.10.2007	0	f			0	1
1151	02.10.2007	1	m			0	1
1152	02.10.2007	3	f			0	0
1153	02.10.2007	3	f			0	1
1154	02.10.2007	7	f			0	0
1155	02.10.2007	0	m			0	1
1156	02.10.2007	2	f			1	1
1157	02.10.2007	1	m			1	0
1158	03.10.2007	1	f			1	1
1159	03.10.2007	2	m			0	0
1160	03.10.2007	3	m			0	1
1161	03.10.2007	2	m			1	1
1162	03.10.2007	8	m			1	0
1163	03.10.2007	2	m			0	0
1164	03.10.2007	1	m			0	0
1165	03.10.2007	3	f			0	0
1166	04.10.2007	0	m			0	0
1167	04.10.2007	2	f			0	0
1168	04.10.2007	0	m			0	1
1169	04.10.2007	1	m			0	1
1170	04.10.2007	10	m			0	0
1171	04.10.2007	4	f			1	1
1172	04.10.2007	0	m			1	0
1173	04.10.2007	1	f			1	1
1174	04.10.2007	1	m			0	1
1175	04.10.2007	9	m			0	0
1176	04.10.2007	7	m			0	1
1177	05.10.2007	2	f			0	1
1178	05.10.2007	4	f			0	1
1179	05.10.2007	4	m			0	0
1180	05.10.2007	2	f			0	1
1181	05.10.2007	2	f			1	1
1182	05.10.2007	7	f			0	0
1183	05.10.2007	2	f			0	0
1184	05.10.2007	1	f			0	0
1185	05.10.2007	2	m			0	0
1186	05.10.2007	0	m			1	1
1187	08.10.2007	1	m			0	1
1188	08.10.2007	2	f			1	0
1189	08.10.2007	4	m			0	0
1190	08.10.2007	0	m	C. hominis	IaA24R3	1	1
1191	08.10.2007	5	f			0	1
1192	08.10.2007	4	m			0	0
1193	08.10.2007	5	f			0	0
1194	08.10.2007	9	f			1	1
1195	08.10.2007	10	f			0	1
1196	08.10.2007	0	f			1	1
1197	08.10.2007	10	m			0	0
1198	08.10.2007	0	m			1	1
1199	08.10.2007	3	m			0	1
1200	08.10.2007	9	m			0	0
1201	08.10.2007	3	m			0	0
1202	08.10.2007	0	m			1	0
1203	08.10.2007	2	f			0	0
1204	08.10.2007	3	m			1	1
1205	08.10.2007	1	m			1	0
1206	09.10.2007	0	m			0	0
1207	09.10.2007	7	f			0	0
1208	09.10.2007	0	f			1	1
1209	09.10.2007	2	f			1	0
1210	09.10.2007	0	m			1	1
1211	09.10.2007	0	f			0	1
1212	09.10.2007	12	m			0	0
1213	09.10.2007	3	f			0	0
1214	09.10.2007	0	f			0	1
1215	09.10.2007	11	m			1	0
1216	09.10.2007	2	m			0	1
1217	09.10.2007	3	m			1	0
1218	10.10.2007	5	m			0	0
1219	10.10.2007	12	f			0	1
1220	10.10.2007	0	m			0	1
1221	10.10.2007	0	m			1	1
1222	10.10.2007	5	f			1	0
1223	10.10.2007	1	m			0	1
1224	10.10.2007	0	f	C. hominis	IbA13G3	1	1
1225	11.10.2007	3	m			0	0
1226	11.10.2007	2	f			0	1
1227	11.10.2007	3	m			0	1
1228	11.10.2007	11	f			0	0
1229	11.10.2007	0	m			1	1
1230	11.10.2007	0	m	C. hominis	IaA21R3	1	1
1231	12.10.2007	0	m			0	1
1232	12.10.2007	5	m			0	0
1233	12.10.2007	3	f			0	0
1234	12.10.2007	0	f			1	1
1235	12.10.2007	2	m			0	1
1236	12.10.2007	10	f			1	0
1237	12.10.2007	11	m			1	0
1238	12.10.2007	3	f			0	0
1239	16.10.2007	0	f			0	1
1240	16.10.2007	1	m			0	1
1241	16.10.2007	12	m			1	1
1242	16.10.2007	13	m			0	0
1243	16.10.2007	0	f			0	1
1244	16.10.2007	7	m			0	0
1245	16.10.2007	7	m			1	0
1246	16.10.2007	1	m			0	0
1247	16.10.2007	1	m			0	1
1248	17.10.2007	9	m			1	1
1249	17.10.2007	1	f			1	1
1250	17.10.2007	7	f			0	0
1251	17.10.2007	1	m			0	0
1252	17.10.2007	0	f			1	1
1253	17.10.2007	3	m			0	0
1254	17.10.2007	7	m			0	1
1255	17.10.2007	12	m			1	0
1256	17.10.2007	8	f			1	0
1257	17.10.2007	0	m			0	0
1258	17.10.2007	0	f			1	1
1259	17.10.2007	0	f	C. parvum	IIcA5G3a	1	0
1260	18.10.2007	6	m			0	0
1261	18.10.2007	4	m			1	1
1262	18.10.2007	0	m	C. parvum	IIcA5G3a	1	1
1263	18.10.2007	8	f			1	0
1264	18.10.2007	0	m			0	1
1265	18.10.2007	0	m			0	0
1266	18.10.2007	8	m			0	0
1267	18.10.2007	2	m			0	0
1268	18.10.2007	0	f			0	1
1269	18.10.2007	5	f			1	0
1270	18.10.2007	1	f			1	1
1271	18.10.2007	1	f			0	1
1272	19.10.2007	1	m			0	1
1273	19.10.2007	5	f			1	0
1274	19.10.2007	0	m			0	1
1275	19.10.2007	3	f			1	1
1276	19.10.2007	11	f			1	1
1277	19.10.2007	8	m			0	0
1278	19.10.2007	1	f			1	0
1279	20.10.2007	1	f			0	1
1280	22.10.2007	1	f			0	0
1281	22.10.2007	2	f			0	1
1282	22.10.2007	1	f			0	1
1283	22.10.2007	0	m			0	0
1284	22.10.2007	3	m			0	0
1285	22.10.2007	1	f			0	1
1286	22.10.2007	11	m			1	0
1287	22.10.2007	1	f			0	0
1288	22.10.2007	3	m			0	0
1289	22.10.2007	0	m			0	1
1290	22.10.2007	3	m			1	1
1291	22.10.2007	0	m			1	1
1292	22.10.2007	6	m			0	1
1293	22.10.2007	1	f			0	0
1294	22.10.2007	2	m			1	0
1295	22.10.2007	0	m			1	0
1296	22.10.2007	0	m			0	0
1297	22.10.2007	3	m			0	0
1298	22.10.2007	4	f			0	1
1299	22.10.2007	11	m			0	1
1300	22.10.2007	4	f			0	0
1301	22.10.2007	2	m			0	0
1302	22.10.2007	2	m			0	0
1303	22.10.2007	1	f			1	1
1304	23.10.2007	0	m			0	0
1305	23.10.2007	1	f			1	1
1306	23.10.2007	0	f			0	1
1307	23.10.2007	1	m			1	1
1308	23.10.2007	12	f			1	0
1309	23.10.2007	4	f			1	1
1310	23.10.2007	9	m			0	0
1311	24.10.2007	11	m			0	0
1312	24.10.2007	1	m			0	0
1313	24.10.2007	1	m			0	0
1314	24.10.2007	1	f			1	1
1315	24.10.2007	10	f			1	0
1316	24.10.2007	11	f			1	0
1317	24.10.2007	0	f			1	1
1318	24.10.2007	12	m			0	0
1319	24.10.2007	3	m			0	0
1320	24.10.2007	1	m			1	1
1321	25.10.2007	0	f			1	1
1322	25.10.2007	1	m			0	0
1323	25.10.2007	5	f			1	0
1324	25.10.2007	0	m			0	0
1325	25.10.2007	0	m			1	1
1326	25.10.2007	2	m			0	1
1327	25.10.2007	0	f			1	1
1328	25.10.2007	2	m			0	0
1329	26.10.2007	0	f			1	1
1330	26.10.2007	0	m			0	1
1331	26.10.2007	2	f			0	1
1332	26.10.2007	7	m			0	0
1333	26.10.2007	0	f			1	0
1334	26.10.2007	1	f			0	0
1335	26.10.2007	4	f			0	1
1336	26.10.2007	2	f			1	0
1337	26.10.2007	8	f			1	1
1338	26.10.2007	9	m			0	0
1339	26.10.2007	0	m			1	1
1340	26.10.2007	1	f			0	1
1341	26.10.2007	0	f			1	1
1342	26.10.2007	1	m			0	1
1343	26.10.2007	6	m			1	0
1344	26.10.2007	2	f			0	0
1345	26.10.2007	4	f			0	1
1346	26.10.2007	1	m			1	1
1347	26.10.2007	5	m			0	1
1348	26.10.2007	9	m			0	0
1349	26.10.2007	1	m			1	1
1350	26.10.2007	0	m			1	0
1351	29.10.2007	1	f			0	1
1352	29.10.2007	1	m			0	0
1353	29.10.2007	11	f			1	0
1354	29.10.2007	0	f			1	1
1355	29.10.2007	3	m			1	1
1356	29.10.2007	11	f			1	0
1357	29.10.2007	1	f			0	1
1358	29.10.2007	1	f			0	1
1359	29.10.2007	4	m			0	0
1360	29.10.2007	5	f			1	0
1361	30.10.2007	0	f			1	1
1362	30.10.2007	7	m			1	0
1363	30.10.2007	1	f			1	0
1364	30.10.2007	1	f			1	0
1365	30.10.2007	4	m			1	1
1366	30.10.2007	3	m			0	0
1367	30.10.2007	3	m			1	0
1368	30.10.2007	6	f			1	1
1369	30.10.2007	5	f			1	1
1370	31.10.2007	0	f			1	1
1371	31.10.2007	12	m			0	0
1372	31.10.2007	6	f			0	0
1373	31.10.2007	3	f			0	0
1374	31.10.2007	9	m			0	0
1375	31.10.2007	1	m			0	1
1376	31.10.2007	5	f			0	0
1377	01.11.2007	0	f			1	0
1378	01.11.2007	1	m			1	1
1379	01.11.2007	9	m			0	0
1380	01.11.2007	4	f			0	1
1381	01.11.2007	4	f			0	0
1382	01.11.2007	3	f			0	1
1383	01.11.2007	4	f			1	0
1384	02.11.2007	2	m			0	1
1385	02.11.2007	3	m			1	1
1386	02.11.2007	1	m			0	1
1387	02.11.2007	0	f			0	1
1388	02.11.2007	3	m			1	0
1389	02.11.2007	12	m			0	0
1390	05.11.2007	4	f			0	0
1391	05.11.2007	1	m			0	0
1392	05.11.2007	6	f			0	1
1393	05.11.2007	2	f			0	1
1394	05.11.2007	0	m			1	1
1395	05.11.2007	5	m			0	0
1396	05.11.2007	0	f			1	1
1397	05.11.2007	0	f			1	1
1398	05.11.2007	0	m	C. hominis	IeA11G3T3	1	1
1399	05.11.2007	2	f			0	0
1400	05.11.2007	0	m			0	1
1401	05.11.2007	12	m			1	1
1402	05.11.2007	4	m			0	1
1403	05.11.2007	1	m			1	0
1404	06.11.2007	0	f			0	1
1405	06.11.2007	12	f			1	0
1406	06.11.2007	4	m			0	0
1407	06.11.2007	12	m			1	0
1408	06.11.2007	0	m			0	0
1409	06.11.2007	10	f			0	0
1410	06.11.2007	7	f			0	0
1411	06.11.2007	4	m			1	0
1412	07.11.2007	0	f			0	0
1413	07.11.2007	5	m			0	0
1414	07.11.2007	1	m			0	1
1415	07.11.2007	1	m			1	1
1416	07.11.2007	1	m			0	1
1417	07.11.2007	9	f			1	1
1418	07.11.2007	10	f			1	1
1419	07.11.2007	9	m			0	0
1420	07.11.2007	6	f			1	0
1421	08.11.2007	5	f			0	0
1422	08.11.2007	9	m			0	0
1423	08.11.2007	7	m			0	0
1424	08.11.2007	2	m			0	0
1425	08.11.2007	2	m			0	0
1426	09.11.2007	7	f			0	0
1427	09.11.2007	1	m			1	0
1428	09.11.2007	8	f			0	1
1429	09.11.2007	4	f			0	0
1430	09.11.2007	12	f			1	0
1431	09.11.2007	0	f			0	1
1432	12.11.2007	1	f			1	1
1433	12.11.2007	1	f			1	1
1434	12.11.2007	0	f			0	1
1435	12.11.2007	0	f			1	1
1436	12.11.2007	0	f			0	1
1437	12.11.2007	5	m			1	0
1438	12.11.2007	1	m			0	1
1439	13.11.2007	0	m			0	0
1440	13.11.2007	0	m	C. parvum	IIcA5G3b	1	1
1441	13.11.2007	5	f			0	0
1442	13.11.2007	2	f			0	0
1443	13.11.2007	2	m			0	1
1444	13.11.2007	3	m			1	0
1445	13.11.2007	7	m			1	0
1446	13.11.2007	10	f			1	0
1447	13.11.2007	0	m			0	0
1448	14.11.2007	1	m			1	1
1449	14.11.2007	1	m			0	0
1450	14.11.2007	0	m			1	1
1451	14.11.2007	0	f			0	0
1452	14.11.2007	0	f			0	0
1453	14.11.2007	4	m			0	0
1454	14.11.2007	1	f			1	0
1455	14.11.2007	2	m			0	0
1456	14.11.2007	0	m	C. parvum	IIcA5G3a	0	1
1457	14.11.2007	6	m			0	0
1458	15.11.2007	2	m			0	1
1459	15.11.2007	1	f			1	1
1460	15.11.2007	5	m			0	0
1461	15.11.2007	3	f			0	0
1462	15.11.2007	0	f	C. hominis	IeA11G3T3	1	1
1463	15.11.2007	11	f			0	0
1464	16.11.2007	4	f			0	1
1465	16.11.2007	0	f			1	0
1466	16.11.2007	6	m			1	0
1467	16.11.2007	6	m			1	1
1468	16.11.2007	5	m			1	0
1469	16.11.2007	0	f			0	1
1470	16.11.2007	6	f			0	0
1471	19.11.2007	3	f			0	0
1472	19.11.2007	1	m			1	1
1473	19.11.2007	7	f			1	0
1474	19.11.2007	0	m			0	0
1475	19.11.2007	3	f			1	0
1476	19.11.2007	0	m			1	0
1477	19.11.2007	2	m			0	1
1478	19.11.2007	1	m			0	0
1479	19.11.2007	0	m			0	1
1480	19.11.2007	0	m			1	1
1481	19.11.2007	1	f			1	1
1482	19.11.2007	13	m			1	1
1483	19.11.2007	7	f			1	0
1484	19.11.2007	0	m			0	0
1485	19.11.2007	6	m			0	0
1486	19.11.2007	6	m			0	0
1487	20.11.2007	11	f			0	0
1488	20.11.2007	6	m			0	0
1489	20.11.2007	1	m			0	0
1490	20.11.2007	4	f			0	0
1491	20.11.2007	7	m			1	1
1492	20.11.2007	3	m			0	0
1493	20.11.2007	11	f			1	0
1494	21.11.2007	2	f			1	1
1495	21.11.2007	8	m			0	0
1496	21.11.2007	0	m			0	1
1497	21.11.2007	13	m			0	1
1498	21.11.2007	0	m			1	1
1499	21.11.2007	0	m			1	1
1500	21.11.2007	0	m			1	0
1501	21.11.2007	8	f			0	0
1502	21.11.2007	2	f			0	1
1503	21.11.2007	1	m			1	1
1504	22.11.2007	2	f			0	0
1505	22.11.2007	0	m			1	1
1506	22.11.2007	5	f			1	1
1507	22.11.2007	1	f			0	1
1508	22.11.2007	11	m			1	0
1509	23.11.2007	8	m			0	0
1510	23.11.2007	0	m			0	0
1511	23.11.2007	5	f			0	0
1512	23.11.2007	0	f			1	1
1513	23.11.2007	8	f			1	1
1514	23.11.2007	0	f			1	1
1515	23.11.2007	5	m			0	0
1516	26.11.2007	1	m			0	0
1517	26.11.2007	2	m			1	0
1518	26.11.2007	1	f			0	0
1519	26.11.2007	1	m			1	1
1520	26.11.2007	0	f			0	1
1521	26.11.2007	4	f			1	0
1522	26.11.2007	8	m			0	0
1523	26.11.2007	3	m			0	1
1524	27.11.2007	0	m			1	1
1525	27.11.2007	1	m			1	1
1526	27.11.2007	0	f			0	1
1527	27.11.2007	7	m			1	0
1528	28.11.2007	0	m			1	1
1529	28.11.2007	1	f			0	0
1530	29.11.2007	0	m			1	1
1531	29.11.2007	10	f			1	1
1532	29.11.2007	2	m			0	0
1533	29.11.2007	2	m			0	0
1534	30.11.2007	3	m			0	1
1535	30.11.2007	3	m			0	0
1536	30.11.2007	3	m			1	1
1537	30.11.2007	5	m			0	0
1538	03.12.2007	2	m			1	0
1539	03.12.2007	7	m			0	0
1540	03.12.2007	2	m			0	1
1541	03.12.2007	4	f			1	1
1542	03.12.2007	5	m			1	0
1543	03.12.2007	1	f			1	1
1544	03.12.2007	7	m			0	0
1545	03.12.2007	10	f	C. parvum	IIcA5G3a	0	1
1546	04.12.2007	7	f			1	0
1547	04.12.2007	4	m			0	0
1548	04.12.2007	2	f			0	0
1549	04.12.2007	7	f			0	0
1550	04.12.2007	0	m			0	0
1551	04.12.2007	5	m			0	0
1552	05.12.2007	12	f			0	0
1553	05.12.2007	8	m			0	0
1554	05.12.2007	6	f			0	0
1555	05.12.2007	0	m			0	1
1556	05.12.2007	4	f			1	0
1557	05.12.2007	0	f			0	1
1558	05.12.2007	0	m			1	1
1559	05.12.2007	6	f			1	0
1560	05.12.2007	5	m			1	0
1561	05.12.2007	2	f			0	1
1562	05.12.2007	5	m			0	0
1563	05.12.2007	11	m			0	1
1564	05.12.2007	3	m			0	0
1565	06.12.2007	1	m			0	1
1566	06.12.2007	1	m			0	0
1567	06.12.2007	0	f			1	1
1568	06.12.2007	1	m			0	1
1569	06.12.2007	0	m			0	1
1570	06.12.2007	4	f			1	0
1571	06.12.2007	0	f			1	1
1572	06.12.2007	0	m	C. hominis	IeA11G3T3	0	1
1573	06.12.2007	0	m			1	1
1574	06.12.2007	3	m			0	0
1575	06.12.2007	0	f			0	1
1576	06.12.2007	2	f			1	0
1577	06.12.2007	8	f			1	1
1578	06.12.2007	0	m			0	1
1579	06.12.2007	0	m			0	1
1580	10.12.2007	3	f			0	0
1581	10.12.2007	0	m			0	1
1582	10.12.2007	5	f			0	0
1583	10.12.2007	0	f			0	1
1584	10.12.2007	0	m			1	1
1585	10.12.2007	11	m			0	1
1586	10.12.2007	10	f			0	0
1587	11.12.2007	2	m			0	0
1588	11.12.2007	7	m			0	0
1589	11.12.2007	5	m			0	0
1590	11.12.2007	0	m			0	1
1591	11.12.2007	0	f			0	1
1592	11.12.2007	1	m			0	0
1593	11.12.2007	1	m			1	0
1594	11.12.2007	2	f			0	1
1595	11.12.2007	0	f			1	1
1596	11.12.2007	10	f			0	0
1597	11.12.2007	1	m			1	0
1598	12.12.2007	2	m			0	0
1599	12.12.2007	8	m			1	0
1600	12.12.2007	1	m			1	1
1601	12.12.2007	2	f			0	0
1602	13.12.2007	1	f			0	1
1603	13.12.2007	11	f			1	0
1604	13.12.2007	4	f			1	0
1605	13.12.2007	6	m			1	1
1606	14.12.2007	1	f			0	0
1607	14.12.2007	4	f			0	1
1608	14.12.2007	4	f			0	0
1609	14.12.2007	7	m			0	0
1610	14.12.2007	4	m			1	1
1611	14.12.2007	0	f			1	1
1612	14.12.2007	3	m			1	1
1613	17.12.2007	4	m			0	0
1614	17.12.2007	0	m			0	0
1615	17.12.2007	0	m			0	1
1616	17.12.2007	1	m			0	1
1617	17.12.2007	0	m			1	1
1618	17.12.2007	10	f			0	0
1619	17.12.2007	0	m			1	1
1620	17.12.2007	4	f			0	0
1621	18.12.2007	12	m			1	0
1622	18.12.2007	12	m			1	0
1623	20.12.2007	2	m			0	1
1624	20.12.2007	1	m			0	1
1625	20.12.2007	2	f			1	0
1626	20.12.2007	1	f			0	1
1627	24.12.2007	0	f			0	1
1628	28.12.2007	0	m			1	0
1629	28.12.2007	2	f			0	1
1630	31.12.2007	0	m			0	1
1631	31.12.2007	3	f			1	0
1632	02.01.2008	3	m			0	0
1633	02.01.2008	0	f			0	1
1634	03.01.2008	1	f			0	1
1635	03.01.2008	1	f			0	1
1636	03.01.2008	1	m			1	1
1637	04.01.2008	6	m			1	0
1638	04.01.2008	11	f			0	0
1639	07.01.2008	1	m			1	1
1640	07.01.2008	10	m			1	1
1641	07.01.2008	0	f			1	1
1642	07.01.2008	8	m			0	1
1643	07.01.2008	1	m			1	1
1644	07.01.2008	1	m			0	1
1645	08.01.2008	2	m			0	0
1646	08.01.2008	6	m			0	0
1647	08.01.2008	4	f			1	1
1648	08.01.2008	0	f			1	1
1649	08.01.2008	4	m			0	0
1650	09.01.2008	12	f			1	0
1651	09.01.2008	1	f			1	1
1652	09.01.2008	2	m			0	1
1653	09.01.2008	8	f			1	0
1654	10.01.2008	8	m			0	0
1655	10.01.2008	0	m			0	1
1656	10.01.2008	4	f			1	0
1657	10.01.2008	10	f			0	0
1658	10.01.2008	1	m			1	1
1659	11.01.2008	10	m			0	0
1660	11.01.2008	12	m			0	0
1661	11.01.2008	2	f			0	0
1662	14.01.2008	6	f			0	1
1663	14.01.2008	11	f			1	0
1664	14.01.2008	2	m			1	1
1665	14.01.2008	1	f			0	0
1666	14.01.2008	0	f			1	1
1667	14.01.2008	7	f			1	0
1668	14.01.2008	9	f			0	0
1669	14.01.2008	6	f			1	0
1670	14.01.2008	1	f			0	0
1671	14.01.2008	0	f			0	0
1672	14.01.2008	3	m			1	1
1673	14.01.2008	8	f			1	1
1674	14.01.2008	10	f			0	0
1675	15.01.2008	3	f			0	0
1676	15.01.2008	0	f			1	0
1677	15.01.2008	0	m			1	1
1678	15.01.2008	11	f			1	0
1679	15.01.2008	2	m			0	1
1680	16.01.2008	0	m			0	1
1681	16.01.2008	1	m			0	0
1682	16.01.2008	12	f			1	0
1683	16.01.2008	2	f			0	1
1684	17.01.2008	1	f			0	1
1685	17.01.2008	3	m			1	1
1686	17.01.2008	1	f			1	0
1687	17.01.2008	0	f			0	0
1688	17.01.2008	8	m			0	0
1689	17.01.2008	1	f			1	1
1690	18.01.2008	6	m			1	0
1691	18.01.2008	1	f			1	1
1692	18.01.2008	0	m			0	1
1693	18.01.2008	12	m			1	0
1694	18.01.2008	6	m			0	0
1695	21.01.2008	0	m			0	1
1696	21.01.2008	7	f			1	1
1697	21.01.2008	3	m			0	1
1698	21.01.2008	6	m			0	0
1699	21.01.2008	8	m			0	0
1700	21.01.2008	2	f			0	1
1701	21.01.2008	2	f			0	1
1702	21.01.2008	0	m			1	1
1703	22.01.2008	11	m			0	0
1704	22.01.2008	4	f			1	1
1705	23.01.2008	12	f			1	0
1706	23.01.2008	2	f			0	1
1707	23.01.2008	2	f			1	1
1708	23.01.2008	0	f			0	1
1709	23.01.2008	6	f			0	0
1710	23.01.2008	0	m			1	1
1711	24.01.2008	8	f			1	0
1712	24.01.2008	2	f			0	0
1713	24.01.2008	0	f			1	1
1714	24.01.2008	1	f			1	1
1715	24.01.2008	10	f			0	1
1716	24.01.2008	1	f			1	1
1717	24.01.2008	7	f			0	0
1718	25.01.2008	0	m			0	1
1719	25.01.2008	1	m			0	0
1720	25.01.2008	9	m			0	0
1721	25.01.2008	1	f	C. parvum	IIcA5G3b	0	1
1722	25.01.2008	8	m			0	0
1723	25.01.2008	0	f			0	1
1724	25.01.2008	1	f			0	1
1725	25.01.2008	10	f			0	1
1726	25.01.2008	1	m			0	1
1727	28.01.2008	12	f			1	0
1728	28.01.2008	6	f			1	1
1729	28.01.2008	1	f			0	0
1730	28.01.2008	0	f			1	1
1731	28.01.2008	2	f			0	1
1732	28.01.2008	0	f			1	1
1733	28.01.2008	3	m			0	0
1734	29.01.2008	1	m			1	1
1735	29.01.2008	2	f			0	1
1736	29.01.2008	1	f			1	1
1737	29.01.2008	4	f			0	0
1738	29.01.2008	2	f			1	1
1739	30.01.2008	1	f			0	1
1740	30.01.2008	2	f			0	0
1741	30.01.2008	10	f			1	0
1742	30.01.2008	0	m			1	1
1743	30.01.2008	4	f			0	1
1744	30.01.2008	0	m			1	1
1745	30.01.2008	4	m			0	0
1746	31.01.2008	2	f			0	0
1747	31.01.2008	2	m			0	0
1748	01.02.2008	0	f			1	1
1749	01.02.2008	12	m			0	0
1750	04.02.2008	0	m			1	1
1751	04.02.2008	0	f			0	1
1752	04.02.2008	6	m			1	1
1753	04.02.2008	0	f			0	1
1754	04.02.2008	1	f			1	1
1755	04.02.2008	2	m			1	1
1756	04.02.2008	0	f			0	1
1757	04.02.2008	1	m			0	1
1758	05.02.2008	0	m			1	1
1759	05.02.2008	1	m			1	1
1760	06.02.2008	0	m			0	1
1761	06.02.2008	7	m			1	0
1762	06.02.2008	1	f			1	1
1763	06.02.2008	1	f			0	1
1764	06.02.2008	6	m			1	1
1765	07.02.2008	0	m			0	1
1766	07.02.2008	0	f			1	1
1767	07.02.2008	1	m			1	1
1768	08.02.2008	2	m			1	1
1769	08.02.2008	6	m			0	0
1770	11.02.2008	4	m			0	0
1771	11.02.2008	0	m			0	1
1772	11.02.2008	2	m			1	0
1773	11.02.2008	10	m			0	0
1774	11.02.2008	2	f			0	0
1775	11.02.2008	0	m			1	1
1776	12.02.2008	4	f			1	0
1777	12.02.2008	8	m			0	0
1778	12.02.2008	12	m			0	1
1779	12.02.2008	0	f			0	1
1780	12.02.2008	1	m			0	1
1781	12.02.2008	3	m			0	1
1782	13.02.2008	4	m			0	1
1783	13.02.2008	2	f			1	0
1784	14.02.2008	1	m			1	1
1785	14.02.2008	0	m			0	1
1786	14.02.2008	6	m			1	0
1787	14.02.2008	0	f			0	1
1788	14.02.2008	0	m			1	1
1789	15.02.2008	9	m			0	1
1790	15.02.2008	0	m			1	1
1791	15.02.2008	2	f			0	1
1792	15.02.2008	0	f			0	1
1793	15.02.2008	10	m			0	0
1794	18.02.2008	8	m			1	0
1795	18.02.2008	0	f			0	1
1796	18.02.2008	0	m			0	1
1797	18.02.2008	0	m	C. parvum	IIcA5G3a	0	1
1798	18.02.2008	3	f			1	0
1799	18.02.2008	0	m			1	1
1800	19.02.2008	3	m			0	1
1801	19.02.2008	6	m			0	0
1802	20.02.2008	4	f			0	0
1803	20.02.2008	9	m			0	0
1804	21.02.2008	0	m			0	0
1805	21.02.2008	3	f			0	1
1806	21.02.2008	4	m			1	0
1807	22.02.2008	2	f			1	1
1808	22.02.2008	1	m			1	1
1809	22.02.2008	10	f			0	0
1810	22.02.2008	5	f			0	0
1811	22.02.2008	6	f			0	0
1812	25.02.2008	0	f			1	1
1813	25.02.2008	0	m			1	0
1814	25.02.2008	4	f			0	1
1815	25.02.2008	0	f			0	1
1816	25.02.2008	0	m			1	1
1817	25.02.2008	7	f			1	0
1818	25.02.2008	5	f			0	0
1819	25.02.2008	11	f			0	0
1820	26.02.2008	4	m			0	0
1821	26.02.2008	2	f			0	0
1822	26.02.2008	1	m			0	0
1823	26.02.2008	3	f			1	0
1824	27.02.2008	4	f			0	0
1825	27.02.2008	4	f			0	0
1826	27.02.2008	2	f			0	1
1827	28.02.2008	1	f			0	0
1828	03.03.2008	0	m			1	1
1829	03.03.2008	5	f			0	0
1830	04.03.2008	3	m			0	1
1831	04.03.2008	5	m			0	1
1832	05.03.2008	2	m			1	0
1833	05.03.2008	5	f			1	1
1834	10.03.2008	1	f			0	0
1835	10.03.2008	2	m			0	1
1836	10.03.2008	1	m			0	1
1837	10.03.2008	11	f			0	0
1838	10.03.2008	3	f			0	1
1839	10.03.2008	4	m			0	0
1840	10.03.2008	8	m			1	0
1841	10.03.2008	3	m			1	0
1842	11.03.2008	0	f			0	0
1843	11.03.2008	1	f			1	0
1844	11.03.2008	3	m			0	0
1845	11.03.2008	3	m			0	1
1846	12.03.2008	8	m			0	0
1847	12.03.2008	2	f			0	1
1848	12.03.2008	9	f			0	0
1849	12.03.2008	5	m			1	1
1850	12.03.2008	1	m			0	1
1851	13.03.2008	0	m			0	1
1852	13.03.2008	1	m			1	1
1853	13.03.2008	1	m			1	0
1854	13.03.2008	1	m			0	1
1855	13.03.2008	9	m			0	0
1856	14.03.2008	1	f			1	1
1857	14.03.2008	3	m			0	0
1858	17.03.2008	7	m			0	1
1859	17.03.2008	2	m			1	1
1860	17.03.2008	8	m			0	0
1861	17.03.2008	1	f			1	1
1862	17.03.2008	0	m			1	1
1863	17.03.2008	1	f			1	1
1864	18.03.2008	9	f			0	0
1865	18.03.2008	4	m			1	0
1866	19.03.2008	5	m			0	0
1867	19.03.2008	1	f	C. hominis	IaA19R3	1	1
1868	19.03.2008	5	f			1	1
1869	25.03.2008	3	f			1	0
1870	25.03.2008	0	f			1	0
1871	25.03.2008	0	f	C. hominis	IaA24R3	0	1
1872	25.03.2008	1	f			1	0
1873	25.03.2008	0	f			1	1
1874	25.03.2008	0	f			1	1
1875	25.03.2008	0	f			0	1
1876	26.03.2008	3	m			1	0
1877	26.03.2008	6	f			1	0
1878	26.03.2008	5	f			1	1
1879	26.03.2008	10	m			1	0
1880	26.03.2008	10	m			0	0
1881	26.03.2008	1	m			1	1
1882	27.03.2008	0	m			0	0
1883	27.03.2008	2	m			0	1
1884	27.03.2008	5	f			0	0
1885	28.03.2008	6	m			0	0
1886	28.03.2008	0	m			0	1
1887	28.03.2008	2	f			1	1
1888	28.03.2008	3	m			1	1
1889	28.03.2008	6	f			0	0
1890	31.03.2008	2	f			1	1
1891	31.03.2008	2	f			1	0
1892	31.03.2008	0	m			0	0
1893	31.03.2008	0	f			0	1
1894	31.03.2008	0	m			0	1
1895	31.03.2008	0	m			0	1
1896	31.03.2008	0	m			0	1
1897	01.04.2008	1	f	C. parvum	IIcA5G3a	1	1
1898	01.04.2008	2	f			0	1
1899	01.04.2008	1	f			0	0
1900	02.04.2008	5	m			0	0
1901	02.04.2008	5	f			0	0
1902	02.04.2008	1	f			0	1
1903	03.04.2008	2	m			1	1
1904	03.04.2008	4	f			0	1
1905	03.04.2008	4	f			0	0
1906	03.04.2008	6	m			0	0
1907	03.04.2008	1	f			1	1
1908	03.04.2008	4	f			0	0
1909	03.04.2008	1	m			1	1
1910	04.04.2008	0	m			0	1
1911	04.04.2008	0	m	C. parvum	IIcA5G3a	1	1
1912	04.04.2008	1	m			0	1
1913	04.04.2008	0	m			0	1
1914	07.04.2008	3	m			0	1
1915	07.04.2008	3	m			0	0
1916	07.04.2008	1	f			0	1
1917	07.04.2008	1	m			0	1
1918	07.04.2008	1	f			1	1
1919	07.04.2008	2	m	C. parvum	IIcA5G3a	1	1
1920	07.04.2008	4	m			1	1
1921	07.04.2008	4	m			0	0
1922	07.04.2008	8	f			0	0
1923	07.04.2008	3	m			1	1
1924	07.04.2008	6	f			0	0
1925	08.04.2008	0	m			0	1
1926	08.04.2008	3	f			0	0
1927	08.04.2008	3	m			0	0
1928	08.04.2008	3	m			0	1
1929	09.04.2008	2	f			0	0
1930	09.04.2008	4	f			1	0
1931	10.04.2008	1	m			1	1
1932	10.04.2008	6	f			1	0
1933	10.04.2008	0	m			1	1
1934	11.04.2008	9	m			0	0
1935	11.04.2008	6	f			1	0
1936	11.04.2008	4	f			0	0
1937	11.04.2008	0	m			0	1
1938	11.04.2008	5	m			0	0
1939	14.04.2008	0	m			0	0
1940	14.04.2008	6	m			0	0
1941	14.04.2008	2	m			1	0
1942	14.04.2008	5	f			0	0
1943	15.04.2008	8	m			0	0
1944	15.04.2008	2	m			0	0
1945	15.04.2008	0	f			1	0
1946	15.04.2008	4	m			0	0
1947	16.04.2008	11	m			1	0
1948	16.04.2008	1	f			0	0
1949	16.04.2008	3	m			1	1
1950	16.04.2008	1	f			1	0
1951	16.04.2008	2	f			0	1
1952	16.04.2008	2	f			1	1
1953	16.04.2008	10	f			1	1
1954	16.04.2008	2	m			0	1
1955	16.04.2008	3	m			0	0
1956	16.04.2008	3	m			0	0
1957	17.04.2008	3	m			0	1
1958	17.04.2008	3	f			0	0
1959	17.04.2008	10	f			1	1
1960	18.04.2008	8	f			1	0
1961	18.04.2008	0	f			1	1
1962	18.04.2008	0	f			0	1
1963	21.04.2008	0	m	C. hominis	IaA18R3	0	1
1964	21.04.2008	0	m			0	1
1965	21.04.2008	1	f			0	1
1966	21.04.2008	1	f			0	0
1967	21.04.2008	1	m	C. hominis	IaA17	0	0
1968	21.04.2008	1	f			1	1
1969	21.04.2008	0	f	C. parvum	IIcA5G3a	1	1
1970	21.04.2008	0	f			0	1
1971	22.04.2008	0	m			1	1
1972	22.04.2008	12	f			0	0
1973	22.04.2008	6	f			1	0
1974	24.04.2008	11	m			0	0
1975	24.04.2008	2	m			0	0
1976	24.04.2008	1	f			1	1
1977	25.04.2008	2	m			0	1
1978	25.04.2008	3	f			0	1
1979	25.04.2008	3	f			0	1
1980	25.04.2008	2	f			0	1
1981	25.04.2008	1	f			0	1
1982	28.04.2008	0	m			1	1
1983	28.04.2008	4	m			0	0
1984	28.04.2008	0	m			1	0
1985	28.04.2008	6	f			0	0
1986	28.04.2008	0	f			0	1
1987	28.04.2008	0	f			0	1
1988	29.04.2008	0	m			1	1
1989	29.04.2008	3	f			1	1
1990	29.04.2008	9	m			0	1
1991	29.04.2008	6	m			1	0
1992	29.04.2008	9	m			0	0
1993	29.04.2008	9	f			0	0
1994	30.04.2008	4	f			1	0
1995	30.04.2008	8	m			0	0
1996	30.04.2008	5	f			0	0
1997	30.04.2008	11	f			0	1
1998	02.05.2008	10	m			0	0
1999	02.05.2008	8	f			1	0
[truncated: 323 more rows]
